# Supplementary material for: The vast majority of somatic mutations in plants are layer-specific
Source: Genome Biol. 2024 Jul 24;25:194. doi: 10.1186/s13059-024-03337-0 (PMC11267851; doi:10.1186/s13059-024-03337-0)
Supplement: Supplementary file 2 — Additional file 2. Supplementary tables. Supplementary data and supplementary results. [file 13059_2024_3337_MOESM2_ESM.xlsx]

## Sheet: table S1 sequencing_stats
Raw whole-genome sequencing reads summary
Branch	Layer	Sequenced read count	Base count	Coverage
B1	l1	397978414	59696762100	246.172
B1	l2	412867316	61930097400	255.382
B1	leaf	320123152	48018472800	198.014
B2	l1	458581444	68787216600	283.659
B2	l2	395491342	59323701300	244.634
B2	leaf	631237984	94685697600	390.456
B3	l1	430511540	64576731000	266.296
B3	l2	384194828	57629224200	237.646
B3	leaf	320720830	48108124500	198.384
B4	l1	500931538	75139730700	309.855
B4	l2	513894294	77084144100	317.873
B4	leaf	683528604	102529290600	422.801
B5	l1	491636378	73745456700	304.105
B5	l2	466671980	70000797000	288.663
B5	leaf	528649910	79297486500	327
B6	l1	321597646	48239646900	198.926
B6	l2	323556218	48533432700	200.138
B6	leaf	667836160	100175424000	413.095
B7	l1	415123480	62268522000	256.777
B7	l2	321723806	48258570900	199.004
B7	leaf	322775648	48416347200	199.655

## Sheet: table S2 read depth cutoffs
Read depth cutoffs used for variant calling
Branch	Tissue	Minimum read depth	Maximum read depth
B1	leaf	20	150
B1	l1	30	180
B1	l2	30	180
B2	leaf	20	230
B2	l1	40	240
B2	l2	20	180
B3	leaf	20	150
B3	l1	40	200
B3	l2	30	180
B4	leaf	20	240
B4	l1	40	220
B4	l2	40	220
B5	leaf	20	230
B5	l1	40	220
B5	l2	30	220
B6	leaf	20	250
B6	l1	20	160
B6	l2	20	150
B7	leaf	20	140
B7	l1	30	200
B7	l2	20	180

## Sheet: table S3 somatic mutations
List of identified somatic mutations. Around 7% (15) of these mutations were annotated as low confidence because more than one genomic difference could have caused the observed variation in read alignments.
Chromosome	Position	Alternate allele	Branch	Tissue	Organ	Low confidence	Potential alternate allele
CUR1G	1859794	C	B6	L1	fruit
CUR1G	2739562	+AT	B2	L1	fruit
CUR1G	2739562	+AT	B1	L1	fruit
CUR1G	2739562	+AT	B3	L1	fruit
CUR1G	2854033	T	B2	L1	fruit
CUR1G	2854033	T	B1	L1	fruit
CUR1G	2854033	T	B3	L1	fruit
CUR1G	2854033	T	B4	L1	fruit
CUR1G	2854033	T	B6	L1	fruit
CUR1G	2854033	T	B7	L1	fruit
CUR1G	2854033	T	B5	L1	fruit
CUR1G	2981550	-TA	B2	L1	fruit
CUR1G	2981550	-TA	B1	L1	fruit
CUR1G	2981550	-TA	B3	L1	fruit
CUR1G	2981550	-TA	B4	L1	fruit
CUR1G	2981550	-TA	B6	L1	fruit
CUR1G	2981550	-TA	B7	L1	fruit
CUR1G	2981550	-TA	B5	L1	fruit
CUR1G	3268362	T	B1	L1	fruit
CUR1G	3423674	A	B7	L1	fruit
CUR1G	3596240	-TA	B5	leaf	shared
CUR1G	3596240	-TA	B5	L1	shared
CUR1G	3596240	-TA	B5	L2	shared
CUR1G	4809240	-AT	B2	L2	fruit
CUR1G	7997785	T	B7	leaf	leaf
CUR1G	8132665	T	B4	L1	fruit
CUR1G	8596275	-AT	B2	L1	fruit
CUR1G	8664466	A	B2	L2	fruit
CUR1G	9846234	T	B2	L2	fruit
CUR1G	10287638	A	B6	leaf	shared
CUR1G	10287638	A	B6	L2	shared
CUR1G	10626876	G	B2	L1	fruit
CUR1G	10626876	G	B1	L1	fruit
CUR1G	10626876	G	B3	L1	fruit
CUR1G	10626876	G	B4	L1	fruit
CUR1G	10626876	G	B6	L1	fruit
CUR1G	10626876	G	B7	L1	fruit
CUR1G	10626876	G	B5	L1	fruit
CUR1G	10916855	A	B6	L1	fruit
CUR1G	10916855	A	B7	L1	fruit
CUR1G	11345000	A	B1	L1	fruit
CUR1G	11957090	G	B5	leaf	shared
CUR1G	11957090	G	B5	L2	shared
CUR1G	14251403	-A	B7	L1	fruit
CUR1G	16959678	+AT	B2	L1	fruit
CUR1G	16959678	+AT	B1	L1	fruit
CUR1G	16959678	+AT	B3	L1	fruit
CUR1G	16959678	+AT	B4	L1	fruit
CUR1G	16959678	+AT	B6	L1	fruit
CUR1G	16959678	+AT	B7	L1	fruit
CUR1G	16959678	+AT	B5	L1	fruit
CUR1G	17488551	-AT	B6	L1	fruit
CUR1G	18200751	T	B7	leaf	leaf
CUR1G	18906707	+AT	B2	L1	fruit
CUR1G	18906707	+AT	B1	L1	fruit
CUR1G	18906707	+AT	B3	L1	fruit
CUR1G	21887194	C	B2	leaf	shared	Y
CUR1G	21887194	C	B2	L2	shared	Y
CUR1G	22927063	T	B2	leaf	leaf
CUR1G	23343686	-GA	B2	L1	fruit
CUR1G	23374041	-AT	B5	leaf	shared
CUR1G	23374041	-AT	B5	L1	shared
CUR1G	23374041	-AT	B5	L2	shared
CUR1G	25534562	-TA	B2	L1	fruit
CUR1G	25534562	-TA	B1	L1	fruit
CUR1G	25534562	-TA	B3	L1	fruit
CUR1G	25534562	-TA	B4	L1	fruit
CUR1G	25534562	-TA	B6	L1	fruit
CUR1G	25534562	-TA	B7	L1	fruit
CUR1G	25534562	-TA	B5	L1	fruit
CUR1G	25561910	A	B2	L1	fruit
CUR1G	25756452	-CT	B7	L1	fruit
CUR1G	27296464	-AC	B7	L1	fruit
CUR1G	28762064	-A	B1	L1	fruit
CUR1G	29471732	+TA	B4	L2	fruit
CUR1G	30259096	+AT	B4	L1	fruit
CUR1G	30259096	+AT	B6	L1	fruit
CUR1G	30259096	+AT	B7	L1	fruit
CUR1G	30259096	+AT	B5	L1	fruit
CUR1G	32408637	A	B7	L1	fruit
CUR1G	32430249	-AATATC	B7	L1	fruit
CUR1G	32706070	A	B2	L1	fruit
CUR1G	33379230	T	B7	L2	fruit
CUR1G	34111279	+AT	B2	L1	fruit
CUR1G	34111279	+AT	B1	L1	fruit
CUR1G	34111279	+AT	B3	L1	fruit
CUR1G	34111279	+AT	B4	L1	fruit
CUR1G	34111279	+AT	B6	L1	fruit
CUR1G	34111279	+AT	B7	L1	fruit
CUR1G	34111279	+AT	B5	L1	fruit
CUR1G	34417370	+AT	B1	leaf	leaf
CUR1G	34550968	-AT	B6	leaf	shared
CUR1G	34550968	-AT	B7	leaf	shared
CUR1G	34550968	-AT	B7	L1	shared
CUR1G	34550968	-AT	B6	L2	shared
CUR1G	34550968	-AT	B7	L2	shared
CUR1G	35813018	+TC	B4	L1	fruit
CUR1G	35938690	T	B7	L2	fruit
CUR1G	37142339	+AT	B4	L1	fruit
CUR1G	37579655	A	B1	leaf	shared
CUR1G	37579655	A	B1	L2	shared
CUR1G	38054316	A	B5	leaf	shared
CUR1G	38054316	A	B5	L2	shared
CUR1G	40001832	T	B6	leaf	shared
CUR1G	40001832	T	B7	leaf	shared
CUR1G	40001832	T	B6	L2	shared
CUR1G	40001832	T	B7	L2	shared
CUR1G	41032671	-T	B3	L1	fruit
CUR1G	42060457	-AT	B6	L1	fruit
CUR1G	42353150	A	B4	L2	fruit
CUR1G	43129759	C	B4	L1	fruit
CUR1G	44681537	+CT	B4	L1	fruit
CUR2G	531178	T	B6	L1	fruit
CUR2G	531178	T	B7	L1	fruit
CUR2G	4480454	C	B2	L2	fruit
CUR2G	4965517	T	B2	leaf	shared	Y
CUR2G	4965517	T	B3	leaf	shared	Y
CUR2G	4965517	T	B2	L2	shared	Y
CUR2G	4965517	T	B3	L2	shared	Y
CUR2G	10101591	-TA	B4	L1	fruit
CUR2G	10101591	-TA	B6	L1	fruit
CUR2G	10101591	-TA	B7	L1	fruit
CUR2G	10101591	-TA	B5	L1	fruit
CUR2G	11149836	A	B6	L1	fruit
CUR2G	11149836	A	B7	L1	fruit
CUR2G	14428515	-AT	B4	L1	fruit
CUR2G	15095953	-CAATGAAGGCGATTCCG	B2	leaf	shared
CUR2G	15095953	-CAATGAAGGCGATTCCG	B1	leaf	shared
CUR2G	15095953	-CAATGAAGGCGATTCCG	B3	leaf	shared
CUR2G	15095953	-CAATGAAGGCGATTCCG	B2	L2	shared
CUR2G	15095953	-CAATGAAGGCGATTCCG	B1	L2	shared
CUR2G	15095953	-CAATGAAGGCGATTCCG	B3	L2	shared
CUR2G	15251610	-TA	B4	L2	fruit
CUR2G	15761922	A	B2	leaf	shared
CUR2G	15761922	A	B2	L2	shared
CUR2G	16405619	-AT	B4	L1	fruit
CUR2G	17078245	+T	B2	L1	fruit
CUR2G	18286747	-ATAA	B5	L1	fruit
CUR2G	18777462	T	B2	L1	fruit
CUR2G	19580343	-T	B1	L2	fruit
CUR2G	20265250	-TCG	B2	leaf	shared	Y
CUR2G	20265250	-TCG	B1	leaf	shared	Y
CUR2G	20265250	-TCG	B3	leaf	shared	Y
CUR2G	20265250	-TCG	B2	L2	shared	Y
CUR2G	20265250	-TCG	B1	L2	shared	Y
CUR2G	20265250	-TCG	B3	L2	shared	Y
CUR2G	20701345	-A	B5	L1	fruit
CUR2G	21176324	T	B6	L1	fruit
CUR2G	22575004	+GA	B2	L1	fruit
CUR2G	22575004	+GA	B1	L1	fruit
CUR2G	22575004	+GA	B3	L1	fruit
CUR2G	22575004	+GA	B4	L1	fruit
CUR2G	22575004	+GA	B6	L1	fruit
CUR2G	22575004	+GA	B7	L1	fruit
CUR2G	22575004	+GA	B5	L1	fruit
CUR2G	23612511	T	B5	L1	fruit
CUR2G	25232417	G	B7	L1	fruit
CUR2G	26175159	-T	B1	L1	fruit
CUR2G	26325354	-AT	B2	L1	fruit
CUR2G	28919553	-AT	B2	L1	fruit
CUR2G	28919553	-AT	B1	L1	fruit
CUR2G	28919553	-AT	B3	L1	fruit
CUR2G	29440312	A	B7	L1	fruit
CUR2G	31369351	-TA	B2	L1	fruit
CUR2G	31369351	-TA	B1	L1	fruit
CUR2G	31369351	-TA	B3	L1	fruit
CUR2G	31475616	-A	B4	leaf	shared
CUR2G	31475616	-A	B4	L2	shared
CUR2G	31740661	-AT	B1	leaf	shared
CUR2G	31740661	-AT	B1	L2	shared
CUR2G	32774532	-TC	B4	L1	fruit
CUR3G	1204273	-AT	B1	leaf	shared
CUR3G	1204273	-AT	B4	L1	shared
CUR3G	1204273	-AT	B1	L2	shared
CUR3G	2885693	-TA	B2	L1	fruit
CUR3G	3496108	A	B4	L1	fruit
CUR3G	7072122	-AT	B4	L1	fruit
CUR3G	7072122	-AT	B6	L1	fruit
CUR3G	7072122	-AT	B7	L1	fruit
CUR3G	7072122	-AT	B5	L1	fruit
CUR3G	7459245	A	B4	leaf	leaf	Y
CUR3G	8510980	-GAG	B5	L1	fruit	Y	CUR3G:8510978:+AG
CUR3G	8510980	-GAG	B5	L2	fruit	Y	CUR3G:8510978:+AG
CUR3G	11723303	G	B6	L1	fruit
CUR3G	11723303	G	B7	L1	fruit
CUR3G	12604925	C	B5	L1	fruit
CUR3G	13092221	A	B6	leaf	shared
CUR3G	13092221	A	B6	L2	shared
CUR3G	13099613	+AT	B7	L1	fruit
CUR3G	13202105	-G	B6	L1	fruit
CUR3G	14939476	A	B2	L1	fruit
CUR3G	16753071	T	B1	L1	fruit
CUR3G	16974418	-TA	B2	L1	fruit
CUR3G	16974418	-TA	B1	L1	fruit
CUR3G	16974418	-TA	B3	L1	fruit
CUR3G	16974418	-TA	B4	L1	fruit
CUR3G	16974418	-TA	B6	L1	fruit
CUR3G	16974418	-TA	B7	L1	fruit
CUR3G	16974418	-TA	B5	L1	fruit
CUR3G	17489701	A	B6	L1	fruit
CUR3G	17933984	-TA	B6	leaf	shared
CUR3G	17933984	-TA	B7	leaf	shared
CUR3G	17933984	-TA	B6	L2	shared
CUR3G	17933984	-TA	B7	L2	shared
CUR3G	20280028	+AT	B4	leaf	shared
CUR3G	20280028	+AT	B4	L2	shared
CUR3G	21848511	A	B3	leaf	leaf
CUR3G	24737958	+TA	B7	L1	fruit
CUR3G	25500813	G	B4	L1	fruit
CUR3G	25948524	+TA	B2	L1	fruit
CUR4G	5817	T	B2	leaf	shared	Y
CUR4G	5817	T	B1	leaf	shared	Y
CUR4G	5817	T	B3	leaf	shared	Y
CUR4G	5817	T	B4	leaf	shared	Y
CUR4G	5817	T	B6	leaf	shared	Y
CUR4G	5817	T	B7	leaf	shared	Y
CUR4G	5817	T	B5	leaf	shared	Y
CUR4G	5817	T	B2	L2	shared	Y
CUR4G	5817	T	B1	L2	shared	Y
CUR4G	5817	T	B3	L2	shared	Y
CUR4G	5817	T	B4	L2	shared	Y
CUR4G	5817	T	B6	L2	shared	Y
CUR4G	5817	T	B7	L2	shared	Y
CUR4G	5817	T	B5	L2	shared	Y
CUR4G	203715	-TA	B4	L2	fruit
CUR4G	680602	-AT	B6	leaf	shared
CUR4G	680602	-AT	B7	leaf	shared
CUR4G	680602	-AT	B5	leaf	shared
CUR4G	680602	-AT	B6	L2	shared
CUR4G	680602	-AT	B7	L2	shared
CUR4G	680602	-AT	B5	L2	shared
CUR4G	2424887	-AT	B6	leaf	shared
CUR4G	2424887	-AT	B7	leaf	shared
CUR4G	2424887	-AT	B6	L2	shared
CUR4G	2424887	-AT	B7	L2	shared
CUR4G	4684925	+AT	B1	L2	fruit
CUR4G	6760960	G	B2	L1	fruit
CUR4G	6760960	G	B1	L1	fruit
CUR4G	6760960	G	B3	L1	fruit
CUR4G	6760960	G	B4	L1	fruit
CUR4G	6760960	G	B6	L1	fruit
CUR4G	6760960	G	B7	L1	fruit
CUR4G	6760960	G	B5	L1	fruit
CUR4G	7605101	A	B2	L1	fruit
CUR4G	7605101	A	B1	L1	fruit
CUR4G	7605101	A	B3	L1	fruit
CUR4G	8531134	-AT	B4	L1	fruit
CUR4G	8809272	-AT	B4	L1	fruit
CUR4G	9316428	-AT	B4	L1	fruit
CUR4G	10158693	-TA	B6	L1	fruit
CUR4G	10158693	-TA	B7	L1	fruit
CUR4G	10158693	-TA	B5	L1	fruit
CUR4G	12794479	C	B2	L1	fruit
CUR4G	13452735	-AT	B2	L1	fruit	Y
CUR4G	13452735	-AT	B1	L1	fruit	Y
CUR4G	13452735	-AT	B3	L1	fruit	Y
CUR4G	13452735	-AT	B4	L1	fruit	Y
CUR4G	13452735	-AT	B6	L1	fruit	Y
CUR4G	13452735	-AT	B7	L1	fruit	Y
CUR4G	13452735	-AT	B5	L1	fruit	Y
CUR4G	13712888	-TATTAAAATAAA	B2	L1	fruit
CUR4G	13712888	-TATTAAAATAAA	B1	L1	fruit
CUR4G	13712888	-TATTAAAATAAA	B3	L1	fruit
CUR4G	13712888	-TATTAAAATAAA	B4	L1	fruit
CUR4G	13712888	-TATTAAAATAAA	B6	L1	fruit
CUR4G	13712888	-TATTAAAATAAA	B7	L1	fruit
CUR4G	13712888	-TATTAAAATAAA	B5	L1	fruit
CUR4G	15725369	+AT	B6	L1	fruit	Y	CUR4G:15725371:T
CUR4G	15725369	+AT	B7	L1	fruit	Y	CUR4G:15725371:T
CUR4G	15725369	+AT	B5	L1	fruit	Y	CUR4G:15725371:T
CUR4G	16429341	+AT	B4	L2	fruit
CUR4G	17300620	+TA	B2	L1	fruit
CUR4G	17300620	+TA	B1	L1	fruit
CUR4G	17300620	+TA	B3	L1	fruit
CUR4G	17300620	+TA	B4	L1	fruit
CUR4G	17300620	+TA	B6	L1	fruit
CUR4G	17300620	+TA	B7	L1	fruit
CUR4G	17300620	+TA	B5	L1	fruit
CUR4G	17596021	-TA	B4	L2	fruit
CUR4G	17762360	+TA	B4	leaf	shared
CUR4G	17762360	+TA	B4	L2	shared
CUR4G	18059537	A	B2	leaf	shared
CUR4G	18059537	A	B2	L2	shared
CUR4G	20604349	+AT	B5	L2	fruit
CUR4G	20899502	-TA	B6	leaf	shared
CUR4G	20899502	-TA	B6	L2	shared
CUR4G	22194587	A	B5	L1	fruit
CUR4G	22366515	A	B1	leaf	shared
CUR4G	22366515	A	B1	L1	shared
CUR4G	22366515	A	B1	L2	shared
CUR4G	24273091	-GA	B6	L1	fruit
CUR4G	24273091	-GA	B7	L1	fruit
CUR4G	24871173	-AT	B4	L1	fruit
CUR5G	476021	-AT	B1	leaf	shared
CUR5G	476021	-AT	B1	L2	shared
CUR5G	1064705	-AT	B4	L1	fruit
CUR5G	2832201	-TA	B2	L1	fruit
CUR5G	2832201	-TA	B1	L1	fruit
CUR5G	2832201	-TA	B3	L1	fruit
CUR5G	2832201	-TA	B4	L1	fruit
CUR5G	2832201	-TA	B6	L1	fruit
CUR5G	2832201	-TA	B7	L1	fruit
CUR5G	2832201	-TA	B5	L1	fruit
CUR5G	4036226	A	B5	L1	fruit
CUR5G	4522881	C	B2	L1	fruit
CUR5G	6834658	-T	B5	leaf	shared
CUR5G	6834658	-T	B5	L1	shared
CUR5G	6834658	-T	B5	L2	shared
CUR5G	8035517	+AT	B4	leaf	shared
CUR5G	8035517	+AT	B4	L2	shared
CUR5G	8647500	A	B5	L1	fruit
CUR5G	8809170	A	B2	leaf	shared
CUR5G	8809170	A	B2	L2	shared
CUR5G	9628936	-AT	B4	L1	fruit
CUR5G	10982419	T	B2	L1	fruit
CUR5G	10982419	T	B1	L1	fruit
CUR5G	10982419	T	B3	L1	fruit
CUR5G	10982419	T	B4	L1	fruit
CUR5G	10982419	T	B6	L1	fruit
CUR5G	10982419	T	B7	L1	fruit
CUR5G	10982419	T	B5	L1	fruit
CUR5G	11441025	-AT	B7	L1	fruit
CUR5G	11730556	-GAGAGAGAGAGA	B4	L1	fruit	Y	CUR5G:11730556:-GA
CUR5G	11981930	-AT	B3	L1	fruit
CUR5G	12017978	T	B6	L1	fruit
CUR5G	12017978	T	B7	L1	fruit
CUR5G	12017978	T	B5	L1	fruit
CUR5G	14671426	A	B2	L1	fruit
CUR5G	14671426	A	B1	L1	fruit
CUR5G	14671426	A	B3	L1	fruit
CUR5G	14671426	A	B4	L1	fruit
CUR5G	14671426	A	B6	L1	fruit
CUR5G	14671426	A	B7	L1	fruit
CUR5G	14671426	A	B5	L1	fruit
CUR5G	14960198	A	B6	leaf	shared
CUR5G	14960198	A	B7	leaf	shared
CUR5G	14960198	A	B6	L2	shared
CUR5G	14960198	A	B7	L2	shared
CUR5G	16332340	-AAG	B6	leaf	shared
CUR5G	16332340	-AAG	B7	leaf	shared
CUR5G	16332340	-AAG	B6	L2	shared
CUR5G	16332340	-AAG	B7	L2	shared
CUR5G	16975416	-G	B2	L1	fruit
CUR5G	16975416	-G	B1	L1	fruit
CUR5G	16975416	-G	B3	L1	fruit
CUR5G	16975416	-G	B4	L1	fruit
CUR5G	16975416	-G	B6	L1	fruit
CUR5G	16975416	-G	B7	L1	fruit
CUR5G	16975416	-G	B5	L1	fruit
CUR6G	1553904	-AT	B5	leaf	shared
CUR6G	1553904	-AT	B5	L1	shared
CUR6G	1553904	-AT	B5	L2	shared
CUR6G	3442340	G	B2	leaf	shared	Y
CUR6G	3442340	G	B2	L2	shared	Y
CUR6G	3447331	+TA	B6	L1	fruit
CUR6G	4115039	-AT	B2	leaf	shared
CUR6G	4115039	-AT	B2	L2	shared
CUR6G	5258652	A	B5	leaf	shared
CUR6G	5258652	A	B5	L2	shared
CUR6G	9363499	+AT	B2	L1	fruit
CUR6G	9363499	+AT	B1	L1	fruit
CUR6G	9363499	+AT	B3	L1	fruit
CUR6G	9363499	+AT	B4	L1	fruit
CUR6G	9363499	+AT	B6	L1	fruit
CUR6G	9363499	+AT	B7	L1	fruit
CUR6G	9456785	+AT	B2	leaf	shared
CUR6G	9456785	+AT	B2	L2	shared
CUR6G	9740216	-GA	B2	L1	fruit
CUR6G	9740216	-GA	B1	L1	fruit
CUR6G	9740216	-GA	B3	L1	fruit
CUR6G	9740216	-GA	B4	L1	fruit
CUR6G	9740216	-GA	B6	L1	fruit
CUR6G	9740216	-GA	B7	L1	fruit
CUR6G	9740216	-GA	B5	L1	fruit
CUR6G	10189424	G	B6	L1	fruit
CUR6G	10189424	G	B7	L1	fruit
CUR6G	11340393	A	B4	L1	fruit
CUR6G	11400490	-TA	B2	L1	fruit
CUR6G	11400490	-TA	B1	L1	fruit
CUR6G	11400490	-TA	B3	L1	fruit
CUR6G	11400490	-TA	B4	L1	fruit
CUR6G	11400490	-TA	B6	L1	fruit
CUR6G	11400490	-TA	B7	L1	fruit
CUR6G	11400490	-TA	B5	L1	fruit
CUR6G	12539473	T	B6	leaf	shared
CUR6G	12539473	T	B7	leaf	shared
CUR6G	12539473	T	B6	L2	shared
CUR6G	12539473	T	B7	L2	shared
CUR6G	13685758	A	B5	L1	fruit
CUR6G	15163665	-TA	B2	leaf	shared
CUR6G	15163665	-TA	B2	L2	shared
CUR6G	15553688	A	B4	leaf	shared
CUR6G	15553688	A	B4	L2	shared
CUR6G	15729031	T	B6	leaf	shared
CUR6G	15729031	T	B6	L2	shared
CUR6G	16250037	-A	B6	L1	fruit
CUR6G	16515011	+AT	B1	leaf	shared
CUR6G	16515011	+AT	B1	L2	shared
CUR6G	19101663	A	B6	leaf	shared
CUR6G	19101663	A	B6	L2	shared
CUR6G	20360183	G	B3	leaf	shared	Y	CUR6G:20360183:G
CUR6G	20360183	G	B3	L2	shared	Y	CUR6G:20360183:G
CUR6G	20953708	T	B2	leaf	leaf
CUR6G	21020736	-T	B3	L1	fruit
CUR6G	21106204	A	B5	L1	fruit
CUR6G	24867090	+AT	B5	leaf	shared
CUR6G	24867090	+AT	B5	L2	shared
CUR6G	25928982	-TA	B6	leaf	shared
CUR6G	25928982	-TA	B7	leaf	shared
CUR6G	25928982	-TA	B5	leaf	shared
CUR6G	25928982	-TA	B7	L1	shared
CUR6G	25928982	-TA	B5	L1	shared
CUR6G	25928982	-TA	B6	L2	shared
CUR6G	25928982	-TA	B7	L2	shared
CUR6G	25928982	-TA	B5	L2	shared
CUR7G	413477	T	B4	L1	fruit
CUR7G	722256	C	B4	leaf	shared
CUR7G	722256	C	B4	L2	shared
CUR7G	3760829	T	B4	leaf	shared
CUR7G	3760829	T	B4	L2	shared
CUR7G	4335333	A	B2	L1	fruit
CUR7G	4335333	A	B1	L1	fruit
CUR7G	4335333	A	B3	L1	fruit
CUR7G	4335333	A	B4	L1	fruit
CUR7G	4335333	A	B6	L1	fruit
CUR7G	4335333	A	B7	L1	fruit
CUR7G	4335333	A	B5	L1	fruit
CUR7G	5171424	+AGCGGAGAGGCG	B6	L1	fruit
CUR7G	5171424	+AGCGGAGAGGCG	B7	L1	fruit
CUR7G	5171424	+AGCGGAGAGGCG	B5	L1	fruit
CUR7G	5528216	A	B2	L2	fruit
CUR7G	10743342	T	B4	leaf	leaf
CUR7G	14387578	-AT	B6	leaf	shared
CUR7G	14387578	-AT	B6	L2	shared
CUR7G	14411927	T	B2	leaf	shared
CUR7G	14411927	T	B3	leaf	shared
CUR7G	14411927	T	B2	L2	shared
CUR7G	14411927	T	B3	L2	shared
CUR7G	14574469	+T	B7	L2	fruit
CUR7G	14697685	-ATATAA	B2	L1	fruit	Y	CUR7G:14697685:-AT
CUR7G	14697685	-ATATAA	B1	L1	fruit	Y
CUR7G	14697685	-ATATAA	B3	L1	fruit	Y
CUR7G	14697685	-ATATAA	B4	L1	fruit	Y
CUR7G	14697685	-ATATAA	B6	L1	fruit	Y
CUR7G	14697685	-ATATAA	B7	L1	fruit	Y
CUR7G	14697685	-ATATAA	B5	L1	fruit	Y
CUR7G	16897464	+AT	B2	L1	fruit	Y
CUR7G	16897464	+AT	B1	L1	fruit	Y
CUR7G	16897464	+AT	B3	L1	fruit	Y
CUR7G	16897464	+AT	B4	L1	fruit	Y
CUR7G	16897464	+AT	B6	L1	fruit	Y
CUR7G	16897464	+AT	B7	L1	fruit	Y
CUR7G	16897464	+AT	B5	L1	fruit	Y
CUR7G	18510153	T	B4	L1	fruit
CUR7G	19732560	-AT	B4	L1	fruit
CUR7G	20996203	-TA	B4	L1	fruit
CUR7G	20996203	-TA	B6	L1	fruit
CUR7G	20996203	-TA	B7	L1	fruit
CUR7G	20996203	-TA	B5	L1	fruit
CUR7G	21011546	-TA	B2	L1	fruit
CUR7G	21932322	A	B4	L1	fruit
CUR7G	21932322	A	B6	L1	fruit
CUR7G	21932322	A	B7	L1	fruit
CUR7G	21932322	A	B5	L1	fruit
CUR7G	22312266	-TA	B6	leaf	shared
CUR7G	22312266	-TA	B7	leaf	shared
CUR7G	22312266	-TA	B5	leaf	shared
CUR7G	22312266	-TA	B6	L2	shared
CUR7G	22312266	-TA	B7	L2	shared
CUR7G	22312266	-TA	B5	L2	shared
CUR7G	23195872	-TA	B6	L1	fruit
CUR8G	271740	-AT	B1	L1	fruit
CUR8G	1480753	-TA	B6	L1	fruit
CUR8G	1480753	-TA	B7	L1	fruit
CUR8G	1480753	-TA	B5	L1	fruit
CUR8G	2668280	A	B6	leaf	leaf
CUR8G	2951392	T	B5	leaf	shared
CUR8G	2951392	T	B5	L1	shared
CUR8G	2951392	T	B5	L2	shared
CUR8G	3320611	T	B6	leaf	shared
CUR8G	3320611	T	B6	L2	shared
CUR8G	3674930	-AT	B6	leaf	shared
CUR8G	3674930	-AT	B6	L2	shared
CUR8G	3710488	-ATAT	B2	L1	fruit
CUR8G	3710488	-ATAT	B1	L1	fruit
CUR8G	3710488	-ATAT	B3	L1	fruit
CUR8G	3710488	-AT	B4	L1	fruit
CUR8G	3710488	-AT	B6	L1	fruit
CUR8G	3710488	-AT	B7	L1	fruit
CUR8G	3710488	-AT	B5	L1	fruit
CUR8G	3861360	A	B3	L2	fruit
CUR8G	9339930	T	B4	L1	fruit
CUR8G	9696861	T	B3	L2	fruit
CUR8G	9700870	T	B3	leaf	shared
CUR8G	9700870	T	B3	L2	shared
CUR8G	10750365	-AT	B2	leaf	shared
CUR8G	10750365	-AT	B2	L2	shared
CUR8G	12810046	+AT	B6	L1	fruit
CUR8G	12810046	+AT	B7	L1	fruit
CUR8G	13983340	-AAACAT	B2	L1	fruit	Y	CUR8G:13983340:-A
CUR8G	14036661	-TA	B1	leaf	shared
CUR8G	14036661	-TA	B1	L1	shared
CUR8G	14036661	-TA	B1	L2	shared
CUR8G	14599738	-AT	B6	L1	fruit
CUR8G	14599738	-AT	B7	L1	fruit
CUR8G	14599738	-AT	B5	L1	fruit
CUR8G	16563865	T	B4	leaf	shared
CUR8G	16563865	T	B4	L2	shared
CUR8G	19296319	A	B3	leaf	shared
CUR8G	19296319	A	B3	L1	shared
CUR8G	19296319	A	B3	L2	shared
CUR8G	20886820	C	B6	L1	fruit
CUR8G	20886820	C	B7	L1	fruit
CUR8G	21285491	+AT	B4	L2	fruit
cur_utg000139l_pilon	613410	A	B3	leaf	leaf
cur_utg000166l_pilon	133594	C	B5	leaf	shared
cur_utg000166l_pilon	133594	C	B5	L2	shared
cur_utg000201l_pilon	212081	T	B4	L1	fruit	Y
cur_utg000350l_pilon	122395	G	B7	L2	fruit

## Sheet: table S4 Allele_frequency
Allele frequency variation at SM position in all whole-genome sequencing samples. For each mutation reported in Supplementary Table S3, this table reports the alternate allele frequency in all samples. For example, from Supplementary Table S3, the somatic mutation at CUR1G:1859794 is present in layer L1 of branch B6. Supplementary Table S4 shows that the allele frequency of the alternate allele f…
SM ID	Chromosome	Position	Alternate allele	B2	B1	B3	B4	B6	B7	B5	B2_l1	B1_l1	B3_l1	B4_l1	B6_l1	B7_l1	B5_l1	B2_l2	B1_l2	B3_l2	B4_l2	B6_l2	B7_l2	B5_l2	Variant type	Organ
SM1	CUR1G	1859794	C	0	0	0	0	0.03	0	0	0	0	0	0	0.92	0	0	0	0	0	0	0	0	0	SNP	fruit
SM2	CUR1G	2739562	+AT	0.07	0	0.06	0.09	0.17	0.01	0.05	0.22	0.15	0.2	0.02	0	0	0	0	0.03	0.02	0.02	0	0.01	0.01	Indel	fruit
SM3	CUR1G	2854033	T	0.04	0.05	0.07	0.01	0.02	0.03	0.02	0.28	0.33	0.26	0.4	0.46	0.31	0.13	0.02	0.01	0.01	0	0	0	0	SNP	fruit
SM4	CUR1G	2981550	-TA	0.1	0.02	0.06	0.07	0.09	0.04	0.1	0.32	0.22	0.23	0.44	0.32	0.38	0.14	0.01	0.01	0.01	0.01	0.01	0.02	0.01	Indel	fruit
SM5	CUR1G	3268362	T	0	0	0	0	0	0	0	0	0.3	0	0	0	0	0	0	0.01	0	0	0	0	0	SNP	fruit
SM6	CUR1G	3423674	A	0	0	0.02	0	0	0	0	0	0	0	0	0	0.25	0	0	0	0	0	0	0.02	0	SNP	fruit
SM7	CUR1G	3596240	-TA	0.08	0.03	0.02	0.16	0.13	0	0.47	0.03	0	0.05	0.03	0.06	0.03	0.44	0.02	0.02	0.04	0	0.04	0	0.63	Indel	shared
SM8	CUR1G	4809240	-AT	0.11	0.04	0.01	0.1	0.11	0.02	0.07	0.09	0.02	0	0.02	0.03	0.02	0.03	0.26	0.03	0.02	0.04	0.03	0.02	0.01	Indel	fruit
SM9	CUR1G	7997785	T	0	0	0	0.01	0.01	0.4	0	0	0	0	0.01	0.01	0	0.01	0	0	0.01	0	0	0	0	SNP	leaf
SM10	CUR1G	8132665	T	0	0	0	0.02	0	0	0	0	0	0	0.37	0	0	0	0	0	0	0.01	0	0	0	SNP	fruit
SM11	CUR1G	8596275	-AT	0.05	0	0.03	0.13	0.1	0.01	0.04	0.3	0.01	0.02	0.03	0.03	0.02	0.02	0.03	0.01	0.02	0.04	0.04	0.07	0.05	Indel	fruit
SM12	CUR1G	8664466	A	0	0	0	0	0.01	0	0.01	0.18	0	0	0	0	0	0	0.34	0	0	0	0	0	0	SNP	fruit
SM13	CUR1G	9846234	T	0	0	0	0.02	0	0.01	0.03	0.17	0	0	0.01	0.01	0	0	0.34	0.01	0	0.01	0	0	0	SNP	fruit
SM14	CUR1G	10287638	A	0	0	0	0	0.44	0	0	0	0.02	0	0	0.09	0	0	0	0	0	0	0.47	0	0	SNP	shared
SM15	CUR1G	10626876	G	0.03	0.04	0.06	0	0.01	0.06	0.05	0.32	0.23	0.19	0.45	0.37	0.33	0.27	0	0.01	0.02	0	0.02	0	0	SNP	fruit
SM16	CUR1G	10916855	A	0	0	0	0.01	0.01	0.1	0	0	0	0	0	0.5	0.3	0	0	0	0	0	0	0.04	0	SNP	fruit
SM17	CUR1G	11345000	A	0	0	0	0	0	0	0	0	0.31	0	0	0	0	0	0	0.01	0	0	0	0	0	SNP	fruit
SM18	CUR1G	11957090	G	0	0	0	0	0	0	0.48	0	0	0	0	0	0	0.29	0	0	0	0	0	0	0.35	SNP	shared
SM19	CUR1G	14251403	-A	0.05	0	0	0.06	0.06	0.04	0.04	0.01	0.01	0	0.01	0.01	0.33	0	0	0	0	0.01	0	0	0	Indel	fruit
SM20	CUR1G	16959678	+AT	0.02	0	0.03	0.07	0.06	0.03	0.09	0.19	0.21	0.09	0.2	0.3	0.12	0.14	0.01	0.03	0.02	0.01	0.06	0.02	0.02	Indel	fruit
SM21	CUR1G	17488551	-AT	0.08	0.01	0.01	0.08	0.06	0.02	0.11	0.02	0	0	0.01	0.35	0.05	0	0.01	0	0.01	0.01	0	0	0.02	Indel	fruit
SM22	CUR1G	18200751	T	0	0	0	0	0	0.51	0	0	0	0	0	0	0	0	0	0	0	0	0	0	0	SNP	leaf
SM23	CUR1G	18906707	+AT	0.08	0.03	0.07	0.06	0.1	0.02	0.06	0.27	0.35	0.27	0.01	0	0	0	0.05	0.05	0.04	0	0	0	0.02	Indel	fruit
SM24	CUR1G	21887194	C	0.94	0	0	0	0	0	0	0.48	0	0	0	0	0	0	0.97	0	0	0	0	0	0	SNP	shared
SM25	CUR1G	22927063	T	0.49	0	0	0.01	0	0	0.01	0	0	0	0	0	0	0	0	0	0	0	0	0	0	SNP	leaf
SM26	CUR1G	23343686	-GA	0.15	0	0	0.12	0.07	0	0.09	0.49	0.01	0.03	0.02	0	0.03	0	0	0.02	0.03	0.03	0	0	0.02	Indel	fruit
SM27	CUR1G	23374041	-AT	0.05	0.05	0.02	0.07	0.11	0	0.19	0.02	0.03	0	0.03	0.01	0.04	0.22	0	0	0.01	0.01	0.05	0	0.46	Indel	shared
SM28	CUR1G	25534562	-TA	0.14	0.06	0.07	0.14	0.17	0.06	0.07	0.28	0.2	0.19	0.33	0.33	0.25	0.14	0.05	0.04	0.02	0.02	0	0.1	0.04	Indel	fruit
SM29	CUR1G	25561910	A	0	0	0	0	0	0	0.01	0.36	0	0	0	0	0	0	0	0	0	0	0	0	0	SNP	fruit
SM30	CUR1G	25756452	-CT	0.08	0	0.02	0.07	0.09	0.01	0.12	0.01	0.02	0.01	0.02	0.01	0.19	0.02	0.01	0.03	0.01	0.01	0.01	0.04	0.01	Indel	fruit
SM31	CUR1G	27296464	-AC	0.13	0	0	0.01	0.07	0	0.07	0.03	0.02	0.04	0.03	0	0.39	0.02	0	0	0	0	0	0	0.02	Indel	fruit
SM32	CUR1G	28762064	-A	0.02	0.05	0	0.03	0.03	0	0	0.01	0.25	0	0.01	0	0	0	0	0	0.01	0	0	0	0	Indel	fruit
SM33	CUR1G	29471732	+TA	0.02	0.01	0	0.04	0.02	0.02	0	0	0	0.01	0.07	0	0	0	0.02	0	0	0.29	0	0.04	0	Indel	fruit
SM34	CUR1G	30259096	+AT	0.02	0.01	0.01	0.04	0.07	0.01	0.03	0	0	0	0.28	0.21	0.27	0.16	0	0.02	0.02	0.01	0.03	0.03	0.04	Indel	fruit
SM35	CUR1G	32408637	A	0	0	0	0	0	0	0	0	0	0	0	0	0.52	0	0	0	0	0	0	0	0	SNP	fruit
SM36	CUR1G	32430249	-AATATC	0.01	0	0	0	0	0	0	0	0	0	0	0	0.32	0	0	0	0	0	0	0.01	0	Indel	fruit
SM37	CUR1G	32706070	A	0.01	0	0	0	0	0	0	0.43	0	0	0	0	0	0	0.01	0	0	0	0	0	0	SNP	fruit
SM38	CUR1G	33379230	T	0	0	0	0	0	0	0	0	0	0	0	0	0.13	0	0	0	0	0	0	0.39	0	SNP	fruit
SM39	CUR1G	34111279	+AT	0.02	0.04	0.04	0.06	0.11	0.06	0.08	0.32	0.21	0.25	0.36	0.39	0.26	0.23	0	0.03	0.01	0	0.01	0	0.03	Indel	fruit
SM40	CUR1G	34417370	+AT	0.07	0.5	0	0.07	0.04	0	0.08	0.03	0	0.02	0.04	0	0	0	0	0	0	0	0	0	0.02	Indel	leaf
SM41	CUR1G	34550968	-AT	0.08	0.01	0.02	0.08	0.26	0.3	0.05	0.03	0.04	0.02	0	0.12	0.22	0.02	0.01	0.01	0	0.01	0.38	0.27	0.01	Indel	shared
SM42	CUR1G	35813018	+TC	0.05	0.02	0.02	0.05	0.06	0.02	0.02	0	0.01	0	0.27	0	0.02	0	0.02	0	0	0.01	0	0	0.02	Indel	fruit
SM43	CUR1G	35938690	T	0	0	0	0	0	0	0	0	0	0	0	0	0.24	0	0	0	0	0	0	0.51	0	SNP	fruit
SM44	CUR1G	37142339	+AT	0.08	0.01	0	0.05	0.05	0	0.11	0	0	0	0.25	0.01	0	0.01	0	0.02	0.01	0.01	0	0	0	Indel	fruit
SM45	CUR1G	37579655	A	0	0.38	0	0.01	0	0	0	0	0.22	0	0	0	0	0	0	0.49	0	0	0	0	0	SNP	shared
SM46	CUR1G	38054316	A	0	0	0	0	0	0	0.94	0	0	0	0	0	0	0.61	0	0	0	0	0	0	0.84	SNP	shared
SM47	CUR1G	40001832	T	0	0	0	0	0.32	0.34	0	0	0	0	0	0.03	0.19	0	0	0	0	0	0.41	0.45	0	SNP	shared
SM48	CUR1G	41032671	-T	0.09	0.01	0.02	0.11	0.1	0	0.05	0.02	0.01	0.24	0.01	0.01	0.01	0.01	0.03	0	0.02	0.01	0.03	0.03	0.04	Indel	fruit
SM49	CUR1G	42060457	-AT	0.11	0.03	0.07	0.13	0.18	0.02	0.09	0	0.07	0.06	0	0.39	0.04	0	0.02	0.01	0.02	0.04	0.06	0.03	0.03	Indel	fruit
SM50	CUR1G	42353150	A	0.01	0	0	0.01	0.01	0	0	0	0	0	0.1	0	0	0	0	0	0	0.47	0	0	0	SNP	fruit
SM51	CUR1G	43129759	C	0	0	0	0	0	0	0	0	0	0	0.46	0	0	0	0	0	0	0.01	0	0	0	SNP	fruit
SM52	CUR1G	44681537	+CT	0.05	0.02	0	0.01	0.04	0	0.02	0	0	0	0.29	0	0	0.01	0.03	0	0	0	0	0	0	Indel	fruit
SM53	CUR2G	531178	T	0	0	0	0	0.01	0.04	0	0.01	0	0	0	0.38	0.28	0	0	0	0	0	0	0.04	0	SNP	fruit
SM54	CUR2G	4480454	C	0	0	0	0	0	0	0	0.32	0	0	0	0	0	0	0.84	0	0	0	0	0	0	SNP	fruit
SM55	CUR2G	4965517	T	0.86	0	1	0	0	0	0	0.27	0	0.48	0	0	0	0	0.96	0	0.96	0	0	0	0	SNP	shared
SM56	CUR2G	10101591	-TA	0.05	0	0	0.05	0.09	0	0.09	0.02	0	0	0.39	0.38	0.21	0.18	0	0.04	0	0.02	0.03	0.05	0.05	Indel	fruit
SM57	CUR2G	11149836	A	0	0	0	0	0.02	0.06	0.01	0	0	0	0	0.79	0.5	0	0	0	0	0	0	0.02	0	SNP	fruit
SM58	CUR2G	14428515	-AT	0.13	0	0.01	0.06	0.09	0.01	0.09	0.04	0.03	0	0.33	0.02	0	0.01	0.02	0	0.02	0	0.04	0.03	0.01	Indel	fruit
SM59	CUR2G	15095953	-CAATGAAGGCGATTCCG	0.14	0.25	0.21	0	0	0	0	0.13	0.13	0.16	0	0	0	0	0.19	0.34	0.33	0	0	0	0	Indel	shared
SM60	CUR2G	15251610	-TA	0.12	0.03	0	0.12	0.07	0.01	0.06	0.02	0	0	0.04	0.06	0.02	0.02	0.01	0.02	0.04	0.28	0.02	0.03	0.01	Indel	fruit
SM61	CUR2G	15761922	A	0.57	0	0	0	0	0	0	0.22	0	0	0	0	0	0	0.72	0	0	0	0	0	0	SNP	shared
SM62	CUR2G	16405619	-AT	0.11	0	0	0.1	0.08	0	0.15	0	0.05	0	0.48	0	0	0	0	0	0.02	0	0	0	0.02	Indel	fruit
SM63	CUR2G	17078245	+T	0.05	0	0.03	0.03	0.05	0	0.03	0.35	0	0	0	0	0.01	0.01	0	0	0	0	0.01	0	0.01	Indel	fruit
SM64	CUR2G	18286747	-ATAA	0.03	0.01	0	0.02	0.01	0	0.04	0	0.01	0	0	0.01	0	0.17	0	0.01	0	0	0.01	0	0.01	Indel	fruit
SM65	CUR2G	18777462	T	0	0	0	0	0	0	0	0.2	0	0	0	0	0	0	0	0	0	0	0	0	0	SNP	fruit
SM66	CUR2G	19580343	-T	0.03	0.02	0	0.09	0.04	0.02	0.03	0.01	0.42	0.01	0.01	0	0	0.02	0	0.7	0.03	0.01	0.02	0	0	Indel	fruit
SM67	CUR2G	20265250	-TCG	0.25	0.3	0.34	0	0	0	0	0.04	0.07	0.07	0	0	0	0	0.26	0.23	0.21	0	0	0	0	Indel	shared
SM68	CUR2G	20701345	-A	0.05	0	0	0.02	0.03	0.01	0.06	0	0.01	0.01	0.01	0.01	0	0.22	0	0.01	0.01	0	0	0	0.01	Indel	fruit
SM69	CUR2G	21176324	T	0	0	0	0	0.01	0	0	0	0	0	0	0.4	0	0	0	0.01	0	0	0.02	0	0	SNP	fruit
SM70	CUR2G	22575004	+GA	0.02	0.05	0.04	0.04	0.02	0	0.03	0.12	0.08	0.07	0.27	0.31	0.12	0.1	0.01	0	0	0	0	0.02	0.04	Indel	fruit
SM71	CUR2G	23612511	T	0.01	0	0	0	0	0	0.02	0	0	0	0	0	0	0.21	0	0	0	0	0	0	0.01	SNP	fruit
SM72	CUR2G	25232417	G	0	0	0	0	0	0	0	0	0	0	0	0	0.29	0	0	0	0	0	0	0.01	0	SNP	fruit
SM73	CUR2G	26175159	-T	0.02	0.02	0	0.01	0.02	0	0.02	0	0.23	0.01	0	0	0	0	0	0.01	0.01	0	0	0	0	Indel	fruit
SM74	CUR2G	26325354	-AT	0.09	0.01	0	0.13	0.09	0	0.11	0.23	0	0.02	0.04	0.02	0.01	0.01	0	0	0.01	0.01	0.01	0.04	0	Indel	fruit
SM75	CUR2G	28919553	-AT	0.17	0.02	0.03	0.14	0.13	0.02	0.14	0.21	0.23	0.23	0.02	0.03	0.01	0.03	0.02	0.01	0.02	0	0	0.04	0.01	Indel	fruit
SM76	CUR2G	29440312	A	0.04	0	0	0.01	0	0	0.01	0.01	0.01	0	0	0	0.3	0	0	0	0	0	0	0	0.01	SNP	fruit
SM77	CUR2G	31369351	-TA	0.15	0.03	0.03	0.1	0.07	0.02	0.07	0.28	0.2	0.19	0.03	0.04	0	0.01	0.01	0.01	0.03	0.03	0	0.05	0.04	Indel	fruit
SM78	CUR2G	31475616	-A	0.19	0.03	0.04	0.29	0.19	0	0.1	0.03	0.06	0.02	0.09	0.07	0.05	0.03	0.04	0.01	0.1	0.33	0.03	0.02	0.03	Indel	shared
SM79	CUR2G	31740661	-AT	0.09	0.27	0	0.13	0.13	0.01	0.14	0.01	0.19	0.03	0.02	0.01	0.01	0.01	0.01	0.36	0.02	0.02	0	0	0	Indel	shared
SM80	CUR2G	32774532	-TC	0.06	0	0	0.08	0.03	0.01	0.06	0	0.01	0	0.2	0.01	0	0.01	0.02	0.01	0	0.01	0	0.01	0.01	Indel	fruit
SM81	CUR3G	1204273	-AT	0.07	0.17	0	0.1	0.09	0	0.1	0	0.1	0.01	0.27	0	0.03	0	0	0.28	0	0.02	0	0	0.04	Indel	shared
SM82	CUR3G	2885693	-TA	0.11	0	0.02	0.09	0.05	0.02	0.07	0.47	0	0.01	0	0	0.01	0.01	0.03	0	0	0.01	0	0	0	Indel	fruit
SM83	CUR3G	3496108	A	0	0	0	0	0	0	0	0	0	0	0.91	0	0	0	0.03	0	0	0	0	0	0	SNP	fruit
SM84	CUR3G	7072122	-AT	0.04	0.03	0.01	0.05	0.08	0.08	0.09	0.01	0.01	0.02	0.37	0.4	0.24	0.16	0	0	0.01	0.01	0.03	0.02	0.03	Indel	fruit
SM85	CUR3G	7459245	A	0.03	0	0	0.54	0.01	0	0.02	0	0	0	0	0	0	0	0	0.02	0	0	0	0	0	SNP	leaf
SM86	CUR3G	8510980	-GAG	0.08	0	0.05	0.06	0.05	0	0.12	0.03	0.04	0.05	0	0.05	0.03	0.48	0.11	0.04	0	0	0	0.05	0.47	Indel	fruit
SM87	CUR3G	11723303	G	0	0.01	0	0	0	0.06	0.01	0	0	0	0	0.24	0.22	0.01	0	0	0	0	0	0.01	0	SNP	fruit
SM88	CUR3G	12604925	C	0.01	0	0	0.01	0	0	0.02	0	0	0	0	0	0	0.22	0	0	0	0	0	0	0.01	SNP	fruit
SM89	CUR3G	13092221	A	0	0	0	0	0.34	0	0	0	0	0	0	0.05	0	0	0	0	0	0	0.43	0	0	SNP	shared
SM90	CUR3G	13099613	+AT	0.05	0	0	0	0.04	0	0.04	0	0	0.01	0	0	0.25	0	0	0.01	0	0.01	0	0	0.01	Indel	fruit
SM91	CUR3G	13202105	-G	0	0	0	0	0.03	0	0	0	0	0	0	0.58	0	0	0	0	0	0	0	0	0	Indel	fruit
SM92	CUR3G	14939476	A	0.02	0	0	0.01	0	0	0	0.34	0	0	0	0	0	0	0	0	0	0	0	0	0	SNP	fruit
SM93	CUR3G	16753071	T	0	0	0	0	0	0	0	0	0.32	0	0	0	0	0	0	0	0	0	0	0	0	SNP	fruit
SM94	CUR3G	16974418	-TA	0.12	0.04	0	0.07	0.09	0.06	0.07	0.19	0.23	0.19	0.29	0.38	0.25	0.23	0	0	0.03	0.03	0.03	0.02	0	Indel	fruit
SM95	CUR3G	17489701	A	0	0	0	0	0	0	0	0	0	0	0	0.24	0	0	0	0	0	0	0	0	0	SNP	fruit
SM96	CUR3G	17933984	-TA	0.11	0.04	0.05	0.09	0.27	0.38	0.16	0.03	0.04	0	0	0.04	0.09	0.06	0.02	0.02	0	0.04	0.44	0.32	0.04	Indel	shared
SM97	CUR3G	20280028	+AT	0.03	0.03	0.01	0.34	0.05	0	0.07	0	0.03	0	0.05	0	0	0	0.02	0	0	0.52	0	0	0	Indel	shared
SM98	CUR3G	21848511	A	0.01	0	0.27	0	0	0	0	0	0	0	0	0	0	0	0	0	0	0	0	0	0	SNP	leaf
SM99	CUR3G	24737958	+TA	0.07	0.01	0	0.03	0.06	0.03	0.12	0.01	0.01	0.01	0.01	0.01	0.22	0.02	0	0	0.01	0.01	0	0	0.01	Indel	fruit
SM100	CUR3G	25500813	G	0	0	0	0	0	0	0	0	0	0	0.44	0	0	0	0	0	0	0	0	0	0	SNP	fruit
SM101	CUR3G	25948524	+TA	0.02	0	0.01	0.03	0.03	0	0.1	0.21	0.01	0	0	0.01	0.01	0	0	0	0	0	0	0	0	Indel	fruit
SM102	CUR4G	5817	T	0.47	0.43	0.39	0.42	0.43	0.46	0.54	0.14	0.17	0.24	0.06	0.1	0.2	0.27	0.46	0.41	0.41	0.47	0.5	0.39	0.47	SNP	shared
SM103	CUR4G	203715	-TA	0.11	0.01	0	0.04	0.05	0	0.09	0.01	0	0	0.07	0.03	0.01	0.02	0.02	0.01	0.01	0.28	0.03	0.06	0.04	Indel	fruit
SM104	CUR4G	680602	-AT	0.07	0.03	0	0.26	0.74	0.93	0.75	0.02	0.02	0	0.01	0.1	0.22	0.49	0	0.04	0.02	0.02	0.88	0.92	1	Indel	shared
SM105	CUR4G	2424887	-AT	0.11	0.03	0.09	0.11	0.21	0.26	0.11	0.05	0	0.04	0.07	0.04	0.13	0.05	0.04	0.04	0.03	0.02	0.36	0.28	0.05	Indel	shared
SM106	CUR4G	4684925	+AT	0.08	0	0.06	0.04	0.08	0	0.05	0	0.2	0	0	0	0	0	0	0.44	0	0	0	0.04	0	Indel	fruit
SM107	CUR4G	6760960	G	0.04	0.03	0.04	0.01	0	0.04	0.01	0.32	0.29	0.19	0.48	0.4	0.38	0.22	0.02	0	0	0.01	0	0.04	0.01	SNP	fruit
SM108	CUR4G	7605101	A	0.06	0.12	0.07	0	0	0	0	0.6	0.54	0.46	0	0	0	0	0.02	0	0.02	0	0	0	0	SNP	fruit
SM109	CUR4G	8531134	-AT	0.06	0.01	0.01	0.13	0.13	0.04	0.06	0.02	0.02	0.04	0.37	0.04	0.01	0.01	0.02	0.1	0.01	0.03	0.03	0	0.03	Indel	fruit
SM110	CUR4G	8809272	-AT	0.13	0.03	0.06	0.07	0	0	0.23	0	0.04	0.02	0.51	0	0	0.02	0.03	0	0	0.02	0	0	0.03	Indel	fruit
SM111	CUR4G	9316428	-AT	0.18	0	0.05	0.16	0.13	0.14	0.1	0.02	0.08	0.02	0.41	0.03	0.04	0.11	0	0.05	0.03	0.02	0	0.03	0.12	Indel	fruit
SM112	CUR4G	10158693	-TA	0.05	0.02	0.02	0.07	0.1	0.07	0.11	0	0.03	0.01	0.02	0.52	0.52	0.36	0.03	0.06	0	0.02	0	0.06	0.07	Indel	fruit
SM113	CUR4G	12794479	C	0.03	0	0	0	0	0	0	0.39	0	0	0	0	0	0	0.02	0	0	0	0	0	0	SNP	fruit
SM114	CUR4G	13452735	-AT	0.1	0.04	0.03	0.05	0.14	0.12	0.07	0.41	0.22	0.23	0.6	0.5	0.42	0.27	0	0.04	0	0	0	0	0.02	Indel	fruit
SM115	CUR4G	13712888	-TATTAAAATAAA	0.02	0.02	0.02	0.01	0	0.01	0.01	0.18	0.16	0.11	0.31	0.3	0.25	0.11	0	0	0.01	0	0	0	0	Indel	fruit
SM116	CUR4G	15725369	+AT	0	0	0	0	0.01	0.02	0.01	0	0	0	0	0.32	0.27	0.19	0	0	0	0	0	0.04	0	Indel	fruit
SM117	CUR4G	16429341	+AT	0.16	0.01	0	0.13	0.12	0	0.09	0.02	0.01	0	0.1	0	0	0.01	0.02	0.04	0	0.51	0	0.03	0.03	Indel	fruit
SM118	CUR4G	17300620	+TA	0.07	0.04	0.06	0.04	0.08	0.02	0.12	0.41	0.29	0.18	0.39	0.38	0.25	0.22	0.02	0.02	0.02	0.05	0.06	0	0.04	Indel	fruit
SM119	CUR4G	17596021	-TA	0.11	0.03	0	0.11	0.08	0	0.05	0.02	0.01	0	0.04	0.01	0	0.03	0.03	0.01	0.01	0.32	0	0.02	0.01	Indel	fruit
SM120	CUR4G	17762360	+TA	0.06	0.06	0	0.55	0.08	0.03	0.22	0	0	0	0.11	0	0	0	0	0	0.03	0.75	0	0.02	0	Indel	shared
SM121	CUR4G	18059537	A	0.93	0	0	0	0	0	0.02	0.45	0	0	0	0	0	0	0.97	0	0	0	0	0	0	SNP	shared
SM122	CUR4G	20604349	+AT	0.11	0	0	0.03	0.08	0	0.07	0	0	0	0.01	0	0	0.27	0	0	0	0	0	0	0.65	Indel	fruit
SM123	CUR4G	20899502	-TA	0.06	0.01	0.01	0.12	0.36	0.01	0.11	0.02	0.02	0.02	0.01	0.09	0.02	0.01	0.03	0.01	0.03	0	0.36	0.02	0.02	Indel	shared
SM124	CUR4G	22194587	A	0	0	0	0	0	0	0.02	0	0	0	0	0	0	0.23	0	0	0	0	0	0	0.01	SNP	fruit
SM125	CUR4G	22366515	A	0	0.48	0	0	0	0	0	0	0.28	0	0	0	0	0	0	0.39	0	0	0	0	0	SNP	shared
SM126	CUR4G	24273091	-GA	0.07	0.04	0.01	0.07	0.08	0.02	0.13	0.01	0.02	0.01	0.01	0.25	0.21	0.02	0.03	0.03	0.02	0.02	0.02	0.03	0.01	Indel	fruit
SM127	CUR4G	24871173	-AT	0.06	0	0.01	0.08	0.12	0	0.02	0	0.02	0.05	0.33	0.01	0.01	0.03	0.02	0.01	0.01	0.04	0.03	0.02	0.02	Indel	fruit
SM128	CUR5G	476021	-AT	0.16	0.35	0.03	0.13	0.13	0.02	0.17	0.04	0.2	0.02	0.03	0.01	0.03	0.02	0.01	0.34	0.01	0.06	0.03	0	0.03	Indel	shared
SM129	CUR5G	1064705	-AT	0.06	0.01	0.01	0.09	0.1	0	0.05	0	0.01	0.01	0.32	0.01	0.01	0.02	0.01	0	0	0.02	0.02	0.02	0.01	Indel	fruit
SM130	CUR5G	2832201	-TA	0.09	0.1	0.06	0.19	0.09	0	0.05	0.32	0.37	0.28	0.43	0.5	0.17	0.2	0.06	0.04	0.04	0.03	0	0.08	0.05	Indel	fruit
SM131	CUR5G	4036226	A	0	0	0.01	0	0	0	0.03	0	0	0	0	0	0	0.2	0	0	0	0	0	0	0	SNP	fruit
SM132	CUR5G	4522881	C	0	0	0	0.01	0	0	0	0.29	0	0	0	0	0	0	0.01	0	0	0	0	0	0	SNP	fruit
SM133	CUR5G	6834658	-T	0.1	0.02	0	0.08	0.09	0.01	0.33	0.01	0	0.01	0.01	0.01	0	0.28	0.03	0.01	0	0	0.01	0.01	0.37	Indel	shared
SM134	CUR5G	8035517	+AT	0.05	0	0.09	0.31	0.06	0	0.03	0	0	0	0.02	0	0	0	0	0	0	0.34	0	0	0	Indel	shared
SM135	CUR5G	8647500	A	0	0	0	0	0	0	0.02	0	0	0	0	0	0	0.25	0	0	0	0	0	0	0	SNP	fruit
SM136	CUR5G	8809170	A	0.49	0	0	0	0	0	0	0.17	0	0	0	0	0	0	0.5	0	0	0	0	0	0	SNP	shared
SM137	CUR5G	9628936	-AT	0.05	0	0	0.08	0.08	0.01	0.12	0.02	0	0.02	0.3	0	0.01	0.01	0	0.05	0.03	0.02	0	0	0.03	Indel	fruit
SM138	CUR5G	10982419	T	0.02	0.02	0.05	0.03	0.01	0.03	0.05	0.23	0.32	0.2	0.42	0.43	0.26	0.22	0.01	0.01	0.01	0	0	0.02	0	SNP	fruit
SM139	CUR5G	11441025	-AT	0.18	0	0.03	0.04	0.18	0.06	0.21	0.05	0.02	0	0.02	0	0.56	0.02	0	0.02	0	0.02	0	0.11	0	Indel	fruit
SM140	CUR5G	11730556	-GAGAGAGAGAGA	0.03	0	0	0.04	0.02	0	0.04	0.01	0	0	0.26	0	0.02	0	0	0.01	0	0.01	0.03	0	0	Indel	fruit
SM141	CUR5G	11981930	-AT	0.06	0.03	0.04	0.09	0.05	0	0.07	0.02	0.01	0.19	0.01	0.01	0	0.01	0	0.01	0.03	0.01	0	0	0.01	Indel	fruit
SM142	CUR5G	12017978	T	0	0	0	0	0	0.04	0.01	0	0	0	0	0.54	0.33	0.14	0	0	0	0	0	0	0	SNP	fruit
SM143	CUR5G	14671426	A	0.01	0.06	0.03	0.01	0.03	0.03	0.01	0.26	0.21	0.21	0.46	0.45	0.27	0.2	0	0.01	0.01	0	0	0	0.01	SNP	fruit
SM144	CUR5G	14960198	A	0	0	0	0	0.48	0.39	0	0	0	0	0	0.07	0.24	0	0	0	0	0	0.56	0.45	0	SNP	shared
SM145	CUR5G	16332340	-AAG	0	0	0	0	0.39	0.43	0	0	0	0	0	0.05	0.2	0	0	0	0	0	0.37	0.43	0	Indel	shared
SM146	CUR5G	16975416	-G	0.01	0.02	0.05	0.01	0.02	0.03	0.04	0.31	0.22	0.27	0.4	0.41	0.26	0.2	0	0.01	0.01	0.01	0.02	0.03	0	Indel	fruit
SM147	CUR6G	1553904	-AT	0.09	0.02	0.01	0.08	0.07	0	0.4	0.01	0.01	0.01	0.02	0	0.01	0.29	0	0.02	0	0	0	0	0.46	Indel	shared
SM148	CUR6G	3442340	G	0.23	0.01	0	0.02	0	0	0.01	0.1	0.01	0.01	0	0	0	0.01	0.4	0	0	0.01	0	0	0	SNP	shared
SM149	CUR6G	3447331	+TA	0.01	0.01	0.01	0.06	0.05	0.01	0.04	0.01	0	0	0.01	0.2	0	0	0	0.02	0	0	0.03	0	0	Indel	fruit
SM150	CUR6G	4115039	-AT	0.15	0	0	0.03	0.03	0.03	0.03	0.08	0.02	0.01	0	0.01	0.01	0	0.34	0	0.01	0.01	0.01	0	0	Indel	shared
SM151	CUR6G	5258652	A	0	0	0	0.01	0	0	0.4	0	0	0	0	0	0	0.28	0	0	0	0	0	0	0.46	SNP	shared
SM152	CUR6G	9363499	+AT	0.06	0.01	0.02	0.01	0.06	0.05	0.1	0.18	0.26	0.12	0.18	0.29	0.15	0.05	0.01	0	0.05	0.01	0.01	0	0.06	Indel	fruit
SM153	CUR6G	9456785	+AT	0.36	0.04	0.05	0.12	0.16	0	0.17	0.23	0	0	0	0	0	0	0.59	0	0	0	0	0	0.05	Indel	shared
SM154	CUR6G	9740216	-GA	0.1	0.07	0.06	0.07	0.18	0	0.1	0.28	0.39	0.16	0.38	0.3	0.29	0.14	0	0.02	0.03	0.02	0.08	0.05	0.04	Indel	fruit
SM155	CUR6G	10189424	G	0	0	0	0	0.02	0.15	0	0	0	0	0	0.88	0.68	0	0	0	0	0	0	0.08	0	SNP	fruit
SM156	CUR6G	11340393	A	0	0	0	0	0	0	0	0	0.01	0	0.64	0	0	0	0	0	0	0	0	0	0	SNP	fruit
SM157	CUR6G	11400490	-TA	0.05	0.06	0.08	0.05	0.07	0.06	0.05	0.28	0.24	0.25	0.51	0.28	0.36	0.3	0	0.03	0.02	0	0	0	0	Indel	fruit
SM158	CUR6G	12539473	T	0.01	0	0	0	0.49	0.5	0	0	0	0	0	0.08	0.17	0	0	0	0	0	0.44	0.4	0	SNP	shared
SM159	CUR6G	13685758	A	0	0	0	0	0	0	0.01	0	0	0	0	0	0	0.18	0	0	0	0	0	0	0.02	SNP	fruit
SM160	CUR6G	15163665	-TA	0.26	0.02	0	0.05	0.1	0	0.06	0.15	0	0.02	0	0	0.02	0.01	0.39	0	0.01	0.01	0	0	0	Indel	shared
SM161	CUR6G	15553688	A	0	0	0	0.53	0	0	0	0	0	0	0.11	0	0	0	0	0	0	0.57	0	0	0	SNP	shared
SM162	CUR6G	15729031	T	0	0	0	0	0.38	0	0	0	0	0	0	0.09	0	0	0	0	0	0	0.46	0	0	SNP	shared
SM163	CUR6G	16250037	-A	0.09	0	0	0.08	0.11	0	0.06	0.01	0.01	0.01	0.01	0.33	0.01	0.01	0	0	0	0.01	0.02	0	0.01	Indel	fruit
SM164	CUR6G	16515011	+AT	0.05	0.56	0	0.03	0.15	0	0.06	0	0.15	0	0	0	0	0	0.03	0.52	0	0.02	0.09	0.05	0.05	Indel	shared
SM165	CUR6G	19101663	A	0	0	0	0	0.52	0	0	0	0	0	0	0.1	0	0	0	0	0	0	0.46	0	0	SNP	shared
SM166	CUR6G	20360183	G	0.01	0	0.05	0	0	0	0	0	0	0.01	0	0	0	0	0	0	0.05	0	0	0	0	SNP	shared
SM167	CUR6G	20953708	T	0.47	0	0	0	0	0	0.01	0	0	0	0	0	0	0	0	0	0	0	0	0.02	0	SNP	leaf
SM168	CUR6G	21020736	-T	0.04	0	0.05	0.02	0.03	0	0	0	0	0.42	0.03	0	0	0	0	0	0	0.01	0	0.03	0	Indel	fruit
SM169	CUR6G	21106204	A	0	0	0	0	0	0	0.05	0	0	0	0	0	0	0.22	0	0	0	0	0	0	0.01	SNP	fruit
SM170	CUR6G	24867090	+AT	0.03	0	0.01	0.04	0.04	0	0.18	0	0	0.03	0	0	0.01	0.16	0	0	0	0	0	0	0.36	Indel	shared
SM171	CUR6G	25928982	-TA	0.11	0.01	0.01	0.12	0.24	0.25	0.26	0.05	0.02	0.02	0	0.02	0.15	0.28	0	0.01	0.02	0.01	0.3	0.2	0.26	Indel	shared
SM172	CUR7G	413477	T	0	0	0	0	0	0	0	0	0	0	0.33	0	0	0	0	0	0	0	0	0	0	SNP	fruit
SM173	CUR7G	722256	C	0	0	0	0.49	0	0	0	0	0	0	0.07	0	0	0	0	0	0	0.41	0	0	0	SNP	shared
SM174	CUR7G	3760829	T	0	0	0	0.51	0	0	0	0	0	0	0.12	0	0	0	0	0	0	0.48	0	0	0	SNP	shared
SM175	CUR7G	4335333	A	0.08	0.08	0.09	0.05	0.07	0.11	0.06	0.65	0.61	0.36	0.88	0.84	0.62	0.46	0.04	0.05	0.05	0.06	0.04	0.05	0.14	SNP	fruit
SM176	CUR7G	5171424	+AGCGGAGAGGCG	0	0	0	0	0.01	0.05	0.02	0	0	0	0	0.54	0.38	0.33	0	0	0	0	0	0.02	0	Indel	fruit
SM177	CUR7G	5528216	A	0	0	0	0	0	0	0	0.17	0	0	0	0	0	0	0.41	0	0	0	0	0	0	SNP	fruit
SM178	CUR7G	10743342	T	0	0	0	0.4	0	0	0	0	0	0	0	0	0	0	0	0	0	0	0	0	0	SNP	leaf
SM179	CUR7G	14387578	-AT	0.1	0.03	0.04	0.07	0.3	0.04	0.05	0.03	0.04	0.02	0.01	0.13	0.01	0.06	0	0.01	0.02	0.01	0.6	0	0.04	Indel	shared
SM180	CUR7G	14411927	T	0.5	0	0.51	0	0	0	0	0.14	0	0.26	0	0	0	0	0.39	0	0.47	0	0	0	0	SNP	shared
SM181	CUR7G	14574469	+T	0	0	0	0	0.01	0	0.01	0	0	0	0	0	0.12	0	0	0	0	0	0	0.37	0	Indel	fruit
SM182	CUR7G	14697685	-ATATAA	0.09	0.06	0.04	0.03	0.05	0.04	0.04	0.16	0.18	0.16	0.31	0.3	0.19	0.14	0.01	0.01	0	0.01	0.02	0.07	0.01	Indel	fruit
SM183	CUR7G	16897464	+AT	0.03	0	0.09	0.03	0.04	0.02	0	0.18	0.12	0.16	0.23	0.22	0.11	0.09	0.02	0.01	0.01	0	0.03	0.02	0.02	Indel	fruit
SM184	CUR7G	18510153	T	0	0	0	0	0	0	0	0	0	0	0.38	0	0	0	0	0	0	0	0	0	0	SNP	fruit
SM185	CUR7G	19732560	-AT	0.09	0.03	0.02	0.06	0.14	0	0.16	0.01	0.03	0.01	0.74	0	0.04	0.03	0.02	0	0.02	0.05	0.04	0.06	0.06	Indel	fruit
SM186	CUR7G	20996203	-TA	0.11	0	0.02	0.06	0.09	0.06	0.07	0.11	0.01	0	0.31	0.3	0.14	0.07	0.03	0.03	0.05	0.01	0.02	0	0.02	Indel	fruit
SM187	CUR7G	21011546	-TA	0.14	0.01	0.01	0.11	0.05	0.01	0.04	0.28	0.01	0	0.01	0.01	0.01	0.01	0.01	0	0.01	0.01	0	0.03	0	Indel	fruit
SM188	CUR7G	21932322	A	0	0	0	0.01	0.01	0.03	0	0	0	0	0.45	0.56	0.39	0.24	0	0	0	0.01	0.03	0.04	0	SNP	fruit
SM189	CUR7G	22312266	-TA	0.05	0.02	0.02	0.11	0.44	0.61	0.47	0	0.02	0	0	0.13	0.18	0.43	0.06	0	0.04	0.02	0.77	0.69	0.6	Indel	shared
SM190	CUR7G	23195872	-TA	0.05	0	0.01	0.01	0.1	0	0.06	0.01	0.01	0	0.01	0.28	0	0.01	0	0.01	0	0	0.01	0.01	0.01	Indel	fruit
SM191	CUR8G	271740	-AT	0.09	0.04	0.02	0.18	0.08	0.02	0.11	0.06	0.44	0	0.02	0.05	0.04	0.01	0.03	0.03	0.01	0.08	0.04	0	0.04	Indel	fruit
SM192	CUR8G	1480753	-TA	0.12	0.04	0.05	0.09	0.16	0.04	0.1	0.05	0.01	0.06	0.06	0.15	0.28	0.1	0.05	0.01	0.04	0.04	0.06	0	0.02	Indel	fruit
SM193	CUR8G	2668280	A	0	0	0	0	0.39	0	0	0	0	0	0	0	0	0	0	0	0	0	0	0	0	SNP	leaf
SM194	CUR8G	2951392	T	0	0	0	0	0	0	0.72	0	0.01	0	0	0	0.01	0.33	0	0	0	0	0	0	0.52	SNP	shared
SM195	CUR8G	3320611	T	0	0	0	0	0.48	0	0	0	0	0	0	0.07	0	0	0	0	0	0	0.42	0	0	SNP	shared
SM196	CUR8G	3674930	-AT	0.03	0.01	0.01	0.07	0.26	0.01	0.02	0	0.01	0	0.01	0.06	0.02	0.01	0.01	0.01	0.01	0.01	0.37	0	0.03	Indel	shared
SM197	CUR8G	3710488	-AT	0.04	0	0	0.1	0.05	0.13	0.09	0.02	0.02	0.03	0.49	0.28	0.24	0.13	0.06	0.02	0	0.02	0.03	0.03	0.03	Indel	fruit
SM198	CUR8G	3710488	-ATAT	0.04	0.03	0.06	0	0.08	0.03	0.05	0.36	0.17	0.22	0.02	0.06	0.03	0.07	0	0	0	0	0	0	0	Indel	fruit
SM199	CUR8G	3861360	A	0	0	0	0	0	0	0	0	0	0.27	0	0	0	0	0	0	0.5	0	0	0	0	SNP	fruit
SM200	CUR8G	9339930	T	0	0	0	0	0.01	0	0	0	0	0	0.46	0	0	0	0	0	0	0	0	0	0	SNP	fruit
SM201	CUR8G	9696861	T	0.04	0.02	0.02	0.02	0	0.02	0.07	0.01	0	0.26	0.01	0	0.01	0.01	0	0.02	0.59	0.03	0	0	0.01	SNP	fruit
SM202	CUR8G	9700870	T	0.01	0	0.52	0	0	0	0	0	0	0.25	0	0	0	0	0	0	0.47	0	0	0	0	SNP	shared
SM203	CUR8G	10750365	-AT	0.27	0.03	0	0.02	0.09	0.05	0.03	0.19	0.03	0.01	0.02	0	0.04	0.02	0.52	0.02	0	0.01	0.06	0.02	0	Indel	shared
SM204	CUR8G	12810046	+AT	0.03	0.04	0.03	0.05	0.1	0.17	0.15	0.02	0.02	0.02	0	0.61	0.52	0.03	0	0.02	0	0.02	0.03	0	0	Indel	fruit
SM205	CUR8G	13983340	-AAACAT	0	0	0	0	0.01	0	0	0.28	0	0	0	0	0	0	0	0	0	0	0	0	0	Indel	fruit
SM206	CUR8G	14036661	-TA	0.03	0.38	0.02	0.07	0.06	0.02	0.09	0.01	0.25	0	0.04	0.02	0	0.03	0.02	0.38	0.03	0.01	0.02	0	0	Indel	shared
SM207	CUR8G	14599738	-AT	0.1	0	0	0.09	0.1	0.06	0.08	0.01	0.03	0.02	0.01	0.26	0.3	0.18	0.01	0.01	0	0	0.03	0.02	0.01	Indel	fruit
SM208	CUR8G	16563865	T	0.01	0	0	0.54	0	0	0	0	0	0	0.08	0	0	0	0	0	0	0.54	0	0	0	SNP	shared
SM209	CUR8G	19296319	A	0.01	0	0.48	0	0.01	0	0.01	0	0.02	0.27	0.01	0	0	0.02	0.03	0.02	0.43	0.03	0	0	0	SNP	shared
SM210	CUR8G	20886820	C	0	0	0	0	0.03	0.07	0	0	0	0	0	0.39	0.35	0	0	0	0	0	0	0.04	0	SNP	fruit
SM211	CUR8G	21285491	+AT	0.04	0	0	0.05	0.1	0	0.07	0	0	0.01	0.03	0	0	0.01	0.01	0	0	0.4	0.01	0	0.01	Indel	fruit
SM212	cur_utg000139l_pilon	613410	A	0	0	0.46	0	0	0	0	0	0	0	0	0	0	0	0	0	0	0	0	0	0	SNP	leaf
SM213	cur_utg000166l_pilon	133594	C	0	0	0	0	0	0	0.46	0	0	0	0	0	0	0.21	0	0	0	0	0	0	0.46	SNP	shared
SM214	cur_utg000201l_pilon	212081	T	0	0	0	0	0	0	0	0	0	0	0.45	0	0	0	0	0	0	0	0	0	0	SNP	fruit
SM215	cur_utg000350l_pilon	122395	G	0	0	0	0	0	0	0	0	0	0	0	0.02	0.21	0	0	0	0	0	0	0.53	0	SNP	fruit

## Sheet: table S5 gene conversions
List of gene conversions
Chromosome	Position	Branch	Layer	Alternate allele	l1_af	l1_rc	l2_af	l2_rc	Allele frequency difference
CUR1G	12481624	B2	l1	+TA	0.0734	109	0.3804	92	0.307
CUR1G	30617265	B6	l1	A	0.087	92	0.4535	86	0.3665
CUR1G	30617265	B7	l1	A	0.1429	126	0.4211	95	0.2782
CUR1G	43591205	B6	l1	+T	0.1695	118	0.6087	46	0.4392
CUR1G	43591205	B7	l1	+T	0.1695	118	0.6087	46	0.4392
CUR1G	43591205	B4	l1	+T	0.0552	145	0.4032	124	0.348
CUR1G	43591205	B1	l1	+T	0.1667	120	0.434	106	0.2673
CUR2G	11612776	B6	l1	+AT	0.0316	95	0.3971	68	0.3655
CUR2G	11612776	B7	l1	+AT	0.1333	90	0.5	36	0.3667
CUR2G	11612776	B2	l1	+AT	0.2062	97	0.475	80	0.2688
CUR2G	11612776	B4	l1	+AT	0.0396	101	0.4184	98	0.3788
CUR4G	11854699	B2	l1	+TA	0.1138	167	0.4861	72	0.3723
CUR4G	17157513	B6	l1	G	0.9439	107	0.5591	127	0.3848
CUR4G	17157513	B7	l1	G	0.8542	144	0.5541	74	0.3001
CUR4G	17157513	B5	l1	G	0.9439	107	0.5591	127	0.3848
CUR4G	17157513	B2	l1	G	0.8582	141	0.4508	122	0.4074
CUR4G	17157513	B3	l1	G	0.9439	107	0.5591	127	0.3848
CUR4G	17157513	B4	l1	G	0.9306	144	0.4336	143	0.497
CUR4G	17157513	B1	l1	G	0.9439	107	0.5591	127	0.3848

## Sheet: table S6 complex variations
List of identified complex variation. For these positions, it was unclear whether these are de novo somatic mutation or a loss of heterozygosity mutation.
chromosome	position	branch	layer	ref_allele	alt_allele	read_count	alelle_frequency
CUR2G	367749	B2	l1	C	+TA	15	0.211
CUR2G	367749	B2	l2	C	+TA	26	0.299
CUR2G	367749	B1	l1	C	+TA	25	0.275
CUR2G	367749	B1	l2	C	+TA	15	0.221
CUR2G	367749	B3	l1	C	+TA	28	0.368
CUR2G	367749	B3	l2	C	+TA	31	0.449
CUR2G	367749	B4	l1	C	+TA	24	0.267
CUR2G	367749	B4	l2	C	+TA	27	0.237
CUR2G	367749	B6	l1	C	+TA	21	0.344
CUR2G	367749	B7	l1	C	+TA	18	0.261
CUR2G	367749	B7	l2	C	+TA	10	0.244
CUR2G	367749	B5	l1	C	+TA	17	0.23
CUR2G	367749	B5	l2	C	+TA	24	0.289
CUR7G	16736100	B2	l1	C	+AT	23	0.247
CUR7G	16736100	B2	l2	C	+AT	25	0.316
CUR7G	16736100	B1	l1	C	+AT	32	0.333
CUR7G	16736100	B1	l2	C	+AT	17	0.212
CUR7G	16736100	B3	l1	C	+AT	39	0.443
CUR7G	16736100	B3	l2	C	+AT	26	0.313
CUR7G	16736100	B4	l1	C	+AT	27	0.307
CUR7G	16736100	B6	l1	C	+AT	27	0.333
CUR7G	16736100	B6	l2	C	+AT	29	0.377
CUR7G	16736100	B7	l1	C	+AT	28	0.311
CUR7G	16736100	B7	l2	C	+AT	13	0.31
CUR7G	16736100	B5	l1	C	+AT	31	0.344
CUR7G	16736100	B5	l2	C	+AT	18	0.257

## Sheet: table S7 dPCR Primers
Pair of primers used for dPCR
Genomic position	Mut ID	Primer pair	Forward Oligo 5'-3'	Reverse Oligo 5'-3'
CUR5G:8809170	2	KK37-KK38	TTTGGAAAGTCCAGTCAAACC	AACAGTTCGGGTTGAATAAGAAG
CUR1G:11957090	17	KK63-KK64	AGGATTCGGCTTCAATGG	CAATGCCACAAGCTTTTCC
CUR1G:22927063	18	KK65-KK66	TAGGCAGTATGCCGTGAGTTC	TCCAGAGTCCCACATCGAA
CUR1G:38054316	19	KK67-KK68	TGGGCATCTCACTTGTCATC	AAGAAGACAAGATATACGTGGTTCAC
CUR1G:40001832	20	KK69-KK70	GCGGTGATAAAACCTCCTGATA	GATTGGTAGCGCTGGAGGT
CUR2G:15761922	21	KK71-KK72	TCCACAAGAAATTGAACCTAAGC	AGGGTTCGTCTCGGGTTT
CUR5G:8809170	25	KK73-KK74	TTGGAAAGTCCAGTCAAACCTT	ACAGTTCGGGTTGAATAAGAAGTT
CUR6G:5258652	27	KK75-KK76	TCAACTCATCATCAATTCCATCTC	CAGGGTAAGGGCTTTTGACA
CUR6G:12539473	28	KK77-KK78	CACAAGTGTGCTCACCCTCA	CAAGCTAAAGGCAGTTTGTGC
CUR6G:15553688	29	KK79-KK80	GGCTTGTACTGAGATTGATGATTTT	TCTTAATCAATAAAGGTGTCAAATGG
CUR6G:15729031	30	KK81-KK82	CATTTCCTCTCTTTTTTAATCTTGTTGT	CCATTAGCATTGCACAACACTT
CUR6G:19101663	31	KK83-KK84	TCTGAGACTCTTCGGTTGTGC	TCAACCATTGTATCTCGTGGTAT
CUR6G:20953708	32	KK85-KK86	CCGAAATAGATTTGCCATTGA	TGAATGGGGCCAACTCAT
CUR7G:722256	33	KK87-KK88	TCCGATTTCAAGGACCAATC	TGGCAATTGGATTTCACTCA
CUR7G:3760829	34	KK89-KK90	ATTTTGTGGCCGGAGGAT	ACCACCCTAGCACCTTTTCC
CUR7G:10743342	35	KK91-KK92	CTAGATGCGACGCTAGAAACC	GCATAAGAACCTTTTGTGACACC
CUR7G:14411927	36	KK93-KK94	AAGTATTGAAGGTATTATTGTCTGTTATGG	TGCCACAGTAATTGGGTTTTAG
CUR8G:2951392	38	KK95-KK96	TTGGAGAACTTTCAATTTTTGGA	TGAGATTCCGGTATGAGTTTTCA
cur_utg000166l_pilon:133594	41	KK97-KK98	ACATGGTGGGAGGAGTGATT	TTCAGGTTCGTAGGAAGTTCG
CUR2G:15095953	42	KK99-KK100	TTACGGAAAAGGAAGAGGATCA	AATTCCCAACAAAGTTTCAGCA

## Sheet: table S8 dPCR Probes
Pair of probes designed for each candidate mutation
Mut ID	Probe ID	Type	5'-Modification	3'-Modification	DNA probe sequence (5'-3')
2	2_G+LNA	WT	HEX	BHQ-1	TGACGGCTA+G+GTGGTAATT
	2_A+LNA	MUT	6-FAM	BHQ-1	TGAATTTGACGGCT+A+AGTGGTAATT
17	17_A+LNA	WT	6-FAM	BHQ-1	CGACTAGTG+T+AAGGTCTCTGA
	17_G+LNA	MUT	HEX	BHQ-1	ACTAGTGT+G+AGGTCTCTGA
18	18_C+LNA	WT	6-FAM	BHQ-1	TACCTCAAAG+C+TGGGATGG
	18_T+LNA	MUT	HEX	BHQ-1	ACCTCAAAG+T+TGGGATGGT
19	19_A+LNA	MUT	6-FAM	BHQ-1	CGTGGACGTA+A+CCCATTCA
	19_G+LNA	WT	HEX	BHQ-1	TGGACGTA+G+CCCATTCAT
20	20_C+LNA	WT	6-FAM	BHQ-1	CC+C+CCACGCC
	20_T+LNA	MUT	HEX	BHQ-1	CC+T+CCACGCCAAGTT
21	21_G+LNA	WT	6-FAM	BHQ-1	ACCAAGCT+G+ACAGGACC
	21_A+LNA	MUT	HEX	BHQ-1	ACCAAGC+T+AACAGGACCC
25	25_G+LNA	WT	6-FAM	BHQ-1	TGACGGCT+A+GGTGGTAAT
	25_A+LNA	MUT	HEX	BHQ-1	TGACGGCT+A+AGTGGTAATTTAACAT
27	27_G+LNA	WT	6-FAM	BHQ-1	ATTCTCTCTCTCT+C+GAACGAA
	27_A+LNA	MUT	HEX	BHQ-1	TGATTCTCTCTCTCT+C+AAACGAA
28	28_T+LNA	MUT	6-FAM	BHQ-1	AGCCTG+T+AGGGTCTTC
	28_C+LNA	WT	HEX	BHQ-1	AGCCTG+C+AGGGTC
29	29_GCA+LNA	WT	6-FAM	BHQ-1	AGCCC+G+ACACAACCT
	29_CTG+LNA	MUT	HEX	BHQ-1	ACCCT+G+GCACAACC
	29_GCG+LNA	MUT	Cy5	BHQ-1	AGCCC+G+GCACAAC
30	30_T+LNA	MUT	6-FAM	BHQ-1	CTTCTGTCTGG+C+TTTATTCCTTT
	30_C+LNA	WT	HEX	BHQ-1	TCTGTCTGGC+C+TTATTCCT
31	31_CA+LNA	MUT	6-FAM	BHQ-1	TCAGATGAC+T+ACACCATTGGA
	31_CG+LNA	WT	HEX	BHQ-1	TCAGATGAC+T+GCACCATTG
	31_TG+LNA	MUT	Cy5	BHQ-1	CATCAGATGAT+T+GCACCATTG
32	32_T+LNA	MUT	6-FAM	BHQ-1	CATCAGCATT+T+GAGCATACC
	32_C+LNA	WT	HEX	BHQ-1	ATCAGCATT+C+GAGCATACC
33	33_C+LNA	MUT	6-FAM	BHQ-1	TGGGAG+C+AGTGATTTGG
	33_G+LNA	WT	HEX	BHQ-1	TGGGA+G+GAGTGATTTGG
34	34_T+LNA	MUT	6-FAM	BHQ-1	CGCCAGAAAAAT+T+TGTCAAAACC
	34_C+LNA	WT	HEX	BHQ-1	CAGAAAAA+T+CTGTCAAAACCGA
35	35_T+LNA	MUT	6-FAM	BHQ-1	TGAAAGGTCAA+T+CATACATTGCA
	35_G+LNA	WT	HEX	BHQ-1	TGAAAGGTCA+A+GCATACATTGC
36	36_T+LNA	MUT	6-FAM	BHQ-1	ACATTCCT+T+ACTCTTGCATCC
	36_C+LNA	WT	HEX	BHQ-1	CACATTCCT+C+ACTCTTGCA
38	38_T+LNA	MUT	6-FAM	BHQ-1	CCTTTGAAG+T+GTTGAATTGACT
	38_G+LNA	WT	HEX	BHQ-1	TTTGAA+G+GGTTGAATTGACTC
41	41_T+LNA	WT	6-FAM	BHQ-1	TGAAATCCAATGGC+T+AAAACTATGG
	41_C+LNA	MUT	HEX	BHQ-1	TGAAATCCAATGGC+C+AAAACTAT
42	42_+Indel1+LNA	WT	6-FAM	BHQ-1	AGACC+C+AATGAAGGCGA
	42_-Indel1+LNA	MUT	HEX	BHQ-1	CGGATGTTAGACC+C+ATGATGA

## Sheet: table S9 Fluorophores channel
Channels used on dPCR assays and its exposure times during imaging step
Channel	Excitation (nm)	Emission (nm)	Fluorophores	Exposure time (ms)
Green	463 - 503	518 – 548	FAMTM	1000
Yellow	514 - 535	550 -564	HEXTM	700
Crimson	590 - 640	654 - 692	Cy5®	500

## Sheet: table S10 dPCR result
Somatic mutations validated using dPCR
Genomic position	Mut ID	Primer pair	Ref allele	Mutant allele	Mutant sample	AF expect.	AF found
CUR5G:8809170	2	KK37-KK38	G	A	B2	0.48	0.44
CUR1G:11957090	17	KK63-KK64	A	G	B5	0.48	0.42
CUR1G:22927063	18	KK65-KK66	C	T	B2	0.49
CUR1G:38054316	19	KK67-KK68	G	A	B5	0.94	0.25
CUR1G:40001832	20	KK69-KK70	C	T	B6	0.32	0.46
CUR2G:15761922	21	KK71-KK72	G	A	B2	0.57	0
CUR5G:8809170	25	KK73-KK74	G	A	B2	0.49	0.44
CUR6G:5258652	27	KK75-KK76	G	A	B5	0.4	0.45
CUR6G:12539473	28	KK77-KK78	C	T	B6	0.49	0.45
CUR6G:15553688	29	KK79-KK80	G	A	B4	0.53	0.46
CUR6G:15729031	30	KK81-KK82	C	T	B6	0.38	0.76
CUR6G:19101663	31	KK83-KK84	G	A	B6	0.52	0.49
CUR6G:20953708	32	KK85-KK86	C	T	B2	0.47	0.44
CUR7G:722256	33	KK87-KK88	G	C	B4	0.49
CUR7G:3760829	34	KK89-KK90	C	T	B4	0.51	0.46
CUR7G:10743342	35	KK91-KK92	G	T	B4	0.4	0.45
CUR7G:14411927	36	KK93-KK94	G	T	B2	0.5	0.44
CUR8G:2951392	38	KK95-KK96	G	T	B5	0.72	0.9
cur_utg000166l_pilon:133594	41	KK97-KK98	T	C	B5	0.46
CUR2G:15095953	42	KK99-KK100	C	INDEL	B2	0.13	1
Primers did not work
Inconclusive results (probe non specific binding, probe patterns difficult to interpret)

[truncated: 5 more sheets: table S11 marker genes, table S12 clusters annotation, table S13 all_markers, table S14 annotated markers, table S15 cluster enrichment]
